# Supplementary material for: Environmental former Massilia group bacteria secrete metabolites that promote Leptospira growth
Source: mSystems. 2026 Jun 30;11(7):e00638-26. doi: 10.1128/msystems.00638-26 (PMC13386949; doi:10.1128/msystems.00638-26)
Supplement: Table S1 — ANI summary. [file msystems.00638-26-s0003.xlsx]

## Sheet: Table_S1_ANI_summary_v2
assembly_accession	organism_name	strain	ANI	fragments	total	assembly_level	biosample_accession
GCF_001425045.1	Massilia sp. Root351	Root351	99.5735	2209	2308	Scaffold	SAMN04155791
GCF_001425265.1	Massilia sp. Root418	Root418	90.6106	1977	2308	Scaffold	SAMN04155801
GCF_042693265.1	Pseudoduganella sp. UC29_71	UC29_71	90.547	1893	2308	Complete Genome	SAMN43526794
GCF_009857595.1	Pseudoduganella aquatica	FT127W	89.4831	1754	2308	Contig	SAMN13678849
GCF_020865585.1	Pseudoduganella aquatica	HC52	89.4271	1799	2308	Complete Genome	SAMN19872689
GCF_964252925.1	Pseudoduganella sp. LjRoot289		87.6402	1699	2308	Contig	SAMEA115676929
GCF_900116645.1	Pseudoduganella namucuonensis	CGMCC 1.11014	85.7511	1611	2308	Scaffold	SAMN05216552
GCF_009857645.1	Duganella vulcania	FT82W	83.5353	1306	2308	Scaffold	SAMN13678847
GCF_009857635.1	Duganella vulcania	FT107W	83.5049	1332	2308	Contig	SAMN13678848
GCF_009857655.1	Duganella vulcania	FT81W	83.3977	1299	2308	Scaffold	SAMN13678846
GCF_003416965.1	Duganella sp. BJB488	BJB488	83.3787	1399	2308	Contig	SAMN05294063
GCF_003416915.1	Duganella sp. BJB489	BJB489	83.3668	1377	2308	Contig	SAMN05294064
GCA_025548565.1	Rugamonas sp. A1-17	A1-17	83.3555	1346	2308	Contig	SAMN23282421
GCF_003416985.1	Duganella sp. BJB480	BJB480	83.3534	1379	2308	Contig	SAMN05294060
GCF_013369445.1	Duganella sp. BJB1802	BJB1802	83.3398	1376	2308	Contig	SAMN15223395
GCF_047303265.1	Duganella sp. CT11-72	CT11-72	83.2826	1391	2308	Contig	SAMN43145759
GCF_047304105.1	Duganella sp. Dugasp56	CT11-56	83.2754	1358	2308	Contig	SAMN43145751
GCA_964399975.1	uncultured Rugamonas sp.		83.2581	1030	2308	Scaffold	SAMEA117375116
GCF_964254095.1	Duganella sp. LjRoot269		83.2549	1385	2308	Contig	SAMEA115676919
GCF_036688705.1	Duganella sp. S19_KUP01_CR8	S19_KUP01_CR8	83.2475	1330	2308	Contig	SAMN32961148
GCF_040362985.1	Duganella caerulea	R57	83.241	1355	2308	Contig	SAMD00413000
GCF_001758545.1	Duganella sp. HH105	HH105	83.2378	1319	2308	Contig	SAMN04320694
GCF_047302815.1	Duganella sp. CT11-25	CT11-25	83.2094	1411	2308	Contig	SAMN43145727
GCF_040369125.1	Duganella hordei	R1	83.2061	1367	2308	Contig	SAMD00412999
GCF_019166075.1	Duganella violaceipulchra	HSC-15S17	83.2026	1349	2308	Contig	SAMN19767253
GCF_040364205.1	Duganella rhizosphaerae	R64	83.1897	1367	2308	Contig	SAMD00413001
GCF_001758795.1	Duganella sp. HH101	HH101	83.1825	1339	2308	Contig	SAMN04320693
GCF_024171465.1	Duganella violaceipulchra	HSC-15S17	83.1741	1356	2308	Contig	SAMN25026404
GCF_009380165.1	Rugamonas rivuli	FT103W	83.1235	1318	2308	Scaffold	SAMN13086708
GCF_003416945.1	Duganella sp. BJB475	BJB475	83.1165	1356	2308	Contig	SAMN05294057
GCF_029834475.1	Rugamonas sp. DEMB1	DEMB1	83.0897	1313	2308	Complete Genome	SAMN34073644
GCF_014042345.1	Rugamonas brunnea	LX20W	83.07	1192	2308	Contig	SAMN15636464
GCF_003416895.1	Duganella sp. BJB476	BJB476	83.068	1371	2308	Contig	SAMN05294058
GCF_009380215.1	Rugamonas aquatica	FT29W	83.0486	1306	2308	Scaffold	SAMN13086707
GCA_001418785.1	Duganella sp. Ant L27C-9	Ant L27C-9	83.0445	295	2308	Contig	SAMN04017852
GCF_900114705.1	Rugamonas rubra	ATCC 43154	83.0304	1305	2308	Scaffold	SAMN02982985
GCF_014042365.1	Rugamonas fusca	FT3S	82.9728	1209	2308	Contig	SAMN15636463
GCF_016461825.1	Rugamonas violacea	CCM 8940	82.9038	1294	2308	Scaffold	SAMN15834236
GCF_011090165.1	Duganella aceris	SAP-35	82.8977	1312	2308	Scaffold	SAMN13909996
GCF_042647275.1	Rugamonas violacea	CCM 8940	82.8647	1318	2308	Contig	SAMN43282191
GCF_014191875.1	Pseudoduganella violacea	CECT 8897	82.8446	1177	2308	Contig	SAMN12025096
GCF_001191005.1	Massilia sp. NR 4-1	NR 4-1	82.8224	1214	2308	Complete Genome	SAMN03801557
GCA_035565375.1	Duganella sp.		82.8163	717	2308	Contig	SAMN37943588
GCF_014042355.1	Rugamonas apoptosis	LX47W	82.8119	1180	2308	Scaffold	SAMN15636465
GCF_009674565.1	Duganella aquatilis	FT26W	82.7847	1261	2308	Contig	SAMN13220416
GCF_013376005.1	Duganella sp. SG902	SG902	82.7827	1301	2308	Scaffold	SAMN12024024
GCF_024400215.1	Massilia sp. erpn	erpn	82.7651	1181	2308	Complete Genome	SAMN14978907
GCF_013408245.1	Duganella sp. 1224	1224	82.7632	1264	2308	Contig	SAMN12024101
GCF_054461335.1	Duganella sp. PWIR1	PWIR1	82.7579	1283	2308	Complete Genome	SAMN54408095
GCF_022492935.1	Massilia sp. MB5	MB5	82.7501	1226	2308	Complete Genome	SAMN26146637
GCF_024437665.1	Massilia sp. YIM B04103	YIM B04103	82.73	1212	2308	Scaffold	SAMN29621347
GCF_009674495.1	Duganella alba	FT9W	82.6901	1229	2308	Contig	SAMN13220414
GCF_013369485.1	Massilia sp. BJB1822	BJB1822	82.6399	1180	2308	Contig	SAMN15224007
GCF_009674525.1	Duganella alba	FT25W	82.6377	1244	2308	Contig	SAMN13220415
GCF_041874725.1	Duganella sp. BuS-21	BuS-21	82.558	1235	2308	Complete Genome	SAMN28230098
GCF_004614165.1	Duganella callida	DN04	82.5327	1198	2308	Contig	SAMN11263562
GCF_017833525.1	Duganella sp. 1411	1411	82.4864	1378	2308	Contig	SAMN17693785
GCF_900110275.1	Duganella sp. CF517	CF517	82.4517	1319	2308	Scaffold	SAMN05428959
GCF_036383075.1	Duganella sp.		82.4025	1083	2308	Contig	SAMN37959796
GCF_963513825.1	uncultured Duganella sp.		82.3838	1282	2308	Contig	SAMEA114385339
GCF_025354735.1	Rugamonas sp.		82.3777	1035	2308	Contig	SAMN30205580
GCF_041914865.1	Pseudoduganella sp.		82.3704	1142	2308	Scaffold	SAMN38108621
GCF_009857495.1	Duganella lactea	FT94W	82.3587	1137	2308	Contig	SAMN13678855
GCF_009720825.1	Duganella radicis	KCTC 22382	82.3191	1279	2308	Contig	SAMN13282857
GCF_045984285.3	Pseudoduganella rhizocola	SM-13	82.304	1150	2308	Contig	SAMN45028090
GCF_979254035.1	Duganella sp. AC237		82.2921	1279	2308	Contig	SAMEA120782312
GCF_963511605.1	uncultured Duganella sp.		82.2917	1319	2308	Contig	SAMEA114385304
GCF_009857505.1	Duganella lactea	FT50W	82.2709	1157	2308	Contig	SAMN13678854
GCF_050859475.1	Duganella sp. P38	P38	82.2586	1090	2308	Chromosome	SAMN48544546
GCF_003293715.1	Massilia sp. YMA4	YMA4	82.2456	1206	2308	Complete Genome	SAMN09453097
GCF_009857545.1	Duganella margarita	FT134W	82.1919	1195	2308	Scaffold	SAMN13678852
GCF_900109645.1	Duganella sp. CF402	CF402	82.1774	1257	2308	Scaffold	SAMN05216319
GCA_036279615.1	Duganella sp.		82.1697	925	2308	Contig	SAMN37961619
GCF_004217035.1	Duganella sp. BK701	BK701	82.1691	1254	2308	Contig	SAMN10872006
GCF_039595735.1	Duganella sp.		82.1461	1246	2308	Contig	SAMN41035765
GCF_003028855.1	Pseudoduganella armeniaca	ZMN-3	82.1448	1230	2308	Complete Genome	SAMN08793633
GCA_966211685.1	uncultured Pseudoduganella sp.		82.1419	1200	2308	Contig	SAMEA118920311
GCF_009857475.1	Pseudoduganella guangdongensis	DS3	82.1415	1143	2308	Contig	SAMN13678860
GCF_021165955.1	Massilia endophytica	DM-R-R2A-13	82.1409	1123	2308	Complete Genome	SAMN23170019
GCA_057122445.1	Duganella sp.		82.1361	921	2308	Contig	SAMN56414667
GCA_030649405.1	Telluria sp.		82.1153	117	2308	Contig	SAMN36304335
GCA_031980925.1	Massilia timonae		82.1039	245	2308	Scaffold	SAMN29158933
GCF_009857535.1	Duganella margarita	FT109W	82.0683	1210	2308	Contig	SAMN13678851
GCF_001423125.1	Duganella sp. Leaf126	Leaf126	82.0522	1051	2308	Contig	SAMN04151646
GCF_963515135.1	uncultured Duganella sp.		82.0384	1174	2308	Contig	SAMEA114444980
GCF_038440195.1	Pseudoduganella sp. OTU4001	OTU4001	82.022	1081	2308	Contig	SAMN33870873
GCF_009674485.1	Pseudoduganella rivuli	FT92W	82.0031	1383	2308	Scaffold	SAMN13220418
GCF_979258245.1	Duganella sp. AC917		81.9863	1239	2308	Complete Genome	SAMEA120782313
GCF_979256575.1	Duganella sp. AC919		81.9613	1266	2308	Contig	SAMEA120782314
GCF_009720835.1	Pseudoduganella buxea	KCTC 52429	81.9541	1202	2308	Scaffold	SAMN13282856
GCA_021323265.1	Pseudoduganella sp.		81.9295	949	2308	Contig	SAMN20393830
GCF_009857605.1	Duganella levis	CY42W	81.8988	1169	2308	Contig	SAMN13678850
GCA_036404755.1	Pseudoduganella sp.		81.8885	905	2308	Contig	SAMN37959530
GCA_036728785.1	Massilia timonae		81.8785	199	2308	Scaffold	SAMN28746321
GCF_029028125.1	Pseudoduganella chitinolytica	ACM 3522	81.8735	1180	2308	Complete Genome	SAMN33443759
GCF_056406475.1	Massilia sp. P1_C10	P1_C10	81.8603	950	2308	Contig	SAMN42779109
GCF_056174725.1	Duganella zoogloeoides	CC3A1_Virginia	81.8564	898	2308	Contig	SAMN56418711
GCF_012849375.1	Duganella dendranthematis	AF9R3	81.8556	1190	2308	Complete Genome	SAMN14609719
GCF_030704305.1	Massilia sp. R2A-15	R2A-15	81.8471	968	2308	Complete Genome	SAMN36663085
GCA_040508835.1	Duganella sp.		81.8463	878	2308	Contig	SAMN41325097
GCA_966112955.1	uncultured Duganella sp.		81.8397	1031	2308	Contig	SAMEA118905940
GCF_014644155.1	Pseudoduganella buxea	CGMCC 1.15931	81.8229	1233	2308	Scaffold	SAMD00245098
GCF_001758785.1	Duganella phyllosphaerae	T54	81.8154	1106	2308	Contig	SAMN04320696
GCF_044055365.1	Pseudoduganella sp. UC29_106	UC29_106	81.8065	1280	2308	Complete Genome	SAMN43526804
GCA_036676245.1	Massilia sp.		81.7918	1077	2308	Contig	SAMN21891888
GCF_007830455.1	Pseudoduganella lurida	CGMCC 1.10822	81.7868	1136	2308	Contig	SAMN02927932
GCA_039916925.1	Duganella sp.		81.7664	554	2308	Contig	SAMN37818570
GCA_027307445.1	Massilia sp.		81.7491	320	2308	Contig	SAMN28228147
GCF_000425385.1	Pseudoduganella violaceinigra DSM 15887	DSM 15887	81.7396	1080	2308	Scaffold	SAMN02440629
GCA_035760145.1	Telluria sp.		81.7355	463	2308	Contig	SAMN37960770
GCF_900100205.1	Duganella sp. OV510	OV510	81.7319	1208	2308	Scaffold	SAMN05428973
GCF_049913245.1	Pseudoduganella sp. R-32	R-32	81.7284	1151	2308	Complete Genome	SAMN47200786
GCF_900100675.1	Duganella sp. OV458	OV458	81.7045	1199	2308	Scaffold	SAMN05216320
GCF_034479515.1	Duganella zoogloeoides	ATCC 25935	81.6991	1144	2308	Complete Genome	SAMN38186266
GCA_032005625.1	Massilia sp.		81.6835	540	2308	Scaffold	SAMN29159976
GCA_966077345.1	uncultured Duganella sp.		81.6787	1151	2308	Contig	SAMEA118905913
GCF_031456625.1	Duganella sp. 3397	3397	81.663	1139	2308	Contig	SAMN18252023
GCA_046523935.1	Massilia sp. SR12	SR12	81.6551	1134	2308	Complete Genome	SAMN41901515
GCF_049913235.1	Pseudoduganella sp. R-31	R-31	81.6501	1154	2308	Complete Genome	SAMN47200785
GCA_035654095.1	Telluria sp.		81.6432	618	2308	Contig	SAMN37970260
GCF_049913255.1	Pseudoduganella sp. R-43	R-43	81.641	1168	2308	Complete Genome	SAMN47200788
GCA_032094355.1	Massilia sp.		81.6372	674	2308	Scaffold	SAMN29163514
GCF_009295655.1	Duganella sp. FT27W	FT27W	81.6362	1164	2308	Contig	SAMN12896843
GCF_000383895.1	Duganella zoogloeoides ATCC 25935	ATCC 25935	81.6354	1164	2308	Scaffold	SAMN02441676
GCA_032115075.1	Massilia sp.		81.6353	691	2308	Scaffold	SAMN29163302
GCA_032053665.1	Massilia sp.		81.6345	390	2308	Scaffold	SAMN29161954
GCF_014651395.1	Pseudoduganella dura	KCTC 12342	81.6313	1171	2308	Scaffold	SAMD00245562
GCF_019219065.1	Duganella sp. sic0402	sic0402	81.6162	1153	2308	Contig	SAMN19994151
GCF_001421905.1	Duganella sp. Leaf61	Leaf61	81.6146	1145	2308	Contig	SAMN04151607
GCF_049904655.1	Pseudoduganella sp. R-34	R-34	81.6038	1175	2308	Complete Genome	SAMN47200787
GCF_009857435.1	Duganella rivi	FT55W	81.5951	1132	2308	Scaffold	SAMN13678859
GCA_039593355.1	Pseudoduganella sp.		81.5877	1101	2308	Contig	SAMN41035878
GCF_009674535.1	Duganella guangzhouensis	FT80W	81.587	1227	2308	Contig	SAMN13220417
GCF_009727155.1	Pseudoduganella dura	DSM 17513	81.5696	1217	2308	Contig	SAMN13268562
GCA_966211545.1	uncultured Massilia sp.		81.5639	1082	2308	Contig	SAMEA118920268
GCF_001425005.1	Duganella sp. Root336D2	Root336D2	81.5484	1124	2308	Scaffold	SAMN04155787
GCA_054333775.1	Telluria sp.		81.5458	849	2308	Contig	SAMN51880459
GCF_001428585.1	Duganella sp. Root198D2	Root198D2	81.5355	1132	2308	Scaffold	SAMN04155758
GCA_032053085.1	Massilia sp.		81.5318	754	2308	Scaffold	SAMN29161983
GCF_050709955.1	Massilia eburnea	25b30	81.5245	849	2308	Contig	SAMN47300687
GCF_027856995.1	Pseudoduganella sp. SL102	SL102	81.5243	1251	2308	Chromosome	SAMN31669905
GCF_049913285.1	Pseudoduganella sp. S-14	S-14	81.5227	1127	2308	Complete Genome	SAMN47200791
GCA_036799685.1	Massilia timonae		81.5194	383	2308	Scaffold	SAMN28749504
GCA_054339375.1	Telluria sp.		81.5178	854	2308	Contig	SAMN51880190
GCA_032005665.1	Massilia sp.		81.5152	581	2308	Scaffold	SAMN29159974
GCF_900113115.1	Duganella sp. CF458	CF458	81.5147	1118	2308	Scaffold	SAMN05518865
GCA_003520365.1	Massilia sp.		81.5011	603	2308	Scaffold	SAMN08019656
GCA_054333735.1	Telluria sp.		81.4973	847	2308	Contig	SAMN51880461
GCF_009720745.1	Massilia eburnea	JCM 31587	81.495	1091	2308	Contig	SAMN13282858
GCA_054339295.1	Telluria sp.		81.4902	851	2308	Contig	SAMN51880193
GCF_003590855.1	Massilia cavernae	K1S02-61	81.4885	890	2308	Contig	SAMN10055709
GCF_018119385.1	Massilia sp. AB1	AB1	81.4875	956	2308	Contig	SAMN18620657
GCA_032008945.1	Massilia sp.		81.4872	795	2308	Scaffold	SAMN29159892
GCA_054333715.1	Telluria sp.		81.4738	849	2308	Contig	SAMN51880462
GCA_966212335.1	uncultured Duganella sp.		81.4682	349	2308	Contig	SAMEA118920263
GCA_003484545.1	Massilia sp.		81.4481	637	2308	Scaffold	SAMN08018301
GCF_900143065.1	Duganella sacchari	Sac-22	81.44	1154	2308	Scaffold	SAMN05192549
GCF_018119395.1	Massilia sp. ZL223	ZL223	81.4394	966	2308	Contig	SAMN18649851
GCA_054333835.1	Telluria sp.		81.4365	859	2308	Contig	SAMN51880456
GCF_053615455.1	Pseudoduganella sp. HUAS MS19	HUAS MS19	81.4292	1114	2308	Complete Genome	SAMN53254385
GCA_054339335.1	Telluria sp.		81.4285	862	2308	Contig	SAMN51880192
GCA_054339315.1	Telluria sp.		81.4268	855	2308	Contig	SAMN51880194
GCA_054339275.1	Telluria sp.		81.4261	859	2308	Contig	SAMN51880195
GCA_054339355.1	Telluria sp.		81.4252	868	2308	Contig	SAMN51880191
GCA_966443085.1	uncultured Massilia sp.		81.4251	789	2308	Contig	SAMEA118958337
GCF_004421005.1	Pseudoduganella plicata	DSM 17505	81.4228	1106	2308	Complete Genome	SAMN11096935
GCF_014651415.1	Pseudoduganella albidiflava	KCTC 12343	81.4163	1272	2308	Scaffold	SAMD00245563
GCF_037094685.1	Massilia sp. METH4	METH4	81.4135	1197	2308	Complete Genome	SAMN40018942
GCF_009857555.1	Duganella sp. CY15W	CY15W	81.4045	1161	2308	Contig	SAMN13678853
GCA_054333755.1	Telluria sp.		81.4025	847	2308	Contig	SAMN51880460
GCF_005280315.1	Pseudoduganella umbonata	DSMZ 26121	81.4004	1198	2308	Complete Genome	SAMN11520691
GCF_042430165.1	Pseudoduganella plicata	KCTC 12344	81.3977	1101	2308	Contig	SAMN43281846
GCF_055502615.1	Pseudoduganella sp. jia 9	jia 9	81.3837	1198	2308	Contig	SAMN55076239
GCA_035759315.1	Telluria sp.		81.3642	668	2308	Contig	SAMN37960811
GCF_055502675.1	Pseudoduganella sp. jia 12	jia 12	81.3559	1155	2308	Contig	SAMN55204580
GCF_004322755.1	Pseudoduganella albidiflava	DSM 17472	81.3409	1281	2308	Complete Genome	SAMN10970106
GCF_018119405.1	Massilia sp. ST3	ST3	81.3321	959	2308	Contig	SAMN18649827
GCF_014651435.1	Pseudoduganella plicata	KCTC 12344	81.3228	1111	2308	Scaffold	SAMD00245564
GCF_014192225.1	Pseudoduganella umbonata	CECT 7753	81.3063	1219	2308	Scaffold	SAMN12025082
GCF_009857445.1	Duganella flavida	FT135W	81.2788	1125	2308	Scaffold	SAMN13678856
GCA_049301315.1	Telluria sp.		81.2712	681	2308	Contig	SAMN40010749
GCA_028292645.1	Massilia sp.		81.2632	434	2308	Contig	SAMN17837636
GCF_042683405.1	Pseudoduganella sp. GCM10020061	CGMCC 1.18519	81.2577	799	2308	Scaffold	SAMN43282482
GCF_001427305.1	Duganella sp. Root1480D1	Root1480D1	81.2555	1146	2308	Scaffold	SAMN04155740
GCA_054333795.1	Telluria sp.		81.2536	805	2308	Contig	SAMN51880458
GCA_039593645.1	Pseudoduganella sp.		81.2522	818	2308	Contig	SAMN41035865
GCF_007830495.1	Pseudoduganella flava	CGMCC 1.10685	81.2456	1218	2308	Scaffold	SAMN02927905
GCF_000382345.1	Massilia niastensis DSM 21313	DSM 21313	81.2319	1026	2308	Scaffold	SAMN02441321
GCA_036402315.1	Pseudoduganella sp.		81.2251	894	2308	Contig	SAMN37959378
GCA_032085115.1	Massilia alkalitolerans		81.2206	959	2308	Scaffold	SAMN29163811
GCA_050742555.1	Telluria sp.		81.2178	482	2308	Scaffold	SAMN48693129
GCA_031994565.1	Massilia sp.		81.2117	792	2308	Scaffold	SAMN29160814
GCA_036386715.1	Pseudoduganella sp.		81.2094	870	2308	Contig	SAMN37959954
GCA_967795375.1	uncultured Duganella sp.		81.209	1093	2308	Contig	SAMEA119042632
GCA_002354135.1	Massilia sp. UBA2709		81.2004	770	2308	Scaffold	SAMN06454557
GCF_036961685.1	Massilia sp. DD77	DD77	81.1959	995	2308	Contig	SAMN38884001
GCF_009789595.1	Pseudoduganella flava	DSM 26639	81.1921	1239	2308	Complete Genome	SAMN13508531
GCF_045016065.1	Massilia atriviolacea	SOD	81.1858	1176	2308	Complete Genome	SAMN10526606
GCA_049696875.1	Telluria sp.		81.1857	484	2308	Contig	SAMN40008436
GCA_966210615.1	uncultured Massilia sp.		81.176	898	2308	Contig	SAMEA118914402
GCA_003507615.1	Massilia sp.		81.1673	689	2308	Scaffold	SAMN08018800
GCF_041023745.1	Massilia sp. X63	X63	81.1655	993	2308	Contig	SAMN42720672
GCF_052114165.1	Pseudoduganella sp. RAF19	RAF19	81.1554	1143	2308	Contig	SAMN42732107
GCA_977868665.1	Duganella sp.		81.1398	434	2308	Scaffold	SAMEA118411738
GCA_002331755.1	Massilia sp. UBA2117		81.1359	880	2308	Scaffold	SAMN06455335
GCA_035554615.1	Telluria sp.		81.1355	217	2308	Contig	SAMN37942936
GCF_900112225.1	Massilia yuzhufengensis	CGMCC 1.12041	81.133	946	2308	Scaffold	SAMN05216204
GCA_036405115.1	Telluria sp.		81.131	496	2308	Contig	SAMN37959511
GCF_002007115.1	Massilia sp. KIM	KIM	81.1304	1037	2308	Scaffold	SAMN06315041
GCF_032008685.1	Massilia sp.		81.1248	899	2308	Scaffold	SAMN29159897
GCF_042432755.1	Massilia consociata	CCM 7792	81.1239	924	2308	Contig	SAMN43281624
GCF_020176695.1	Massilia sp. MS-15	MS-15	81.1144	869	2308	Contig	SAMN21561450
GCF_053848965.1	Massilia varians	P2-4	81.113	988	2308	Complete Genome	SAMN53514402
GCF_002454935.1	Massilia sp. UBA6681		81.1057	924	2308	Scaffold	SAMN06450610
GCF_004209755.1	Pseudoduganella lutea	DSM 17473	81.1054	1174	2308	Chromosome	SAMN10873118
GCF_052113985.1	Pseudoduganella sp. RAF53_2	RAF53_2	81.0959	872	2308	Contig	SAMN42732116
GCF_964252725.1	Massilia sp. LjRoot122		81.0948	993	2308	Contig	SAMEA115676834
GCA_032056145.1	Massilia sp.		81.0831	697	2308	Scaffold	SAMN29161395
GCF_054780695.1	Massilia solisilvae	JCM 31607	81.0776	906	2308	Scaffold	SAMD00809506
GCA_913777025.1	uncultured Massilia sp.		81.0751	751	2308	Contig	SAMEA8944152
GCF_012927275.1	Massilia polaris	RP-1-19	81.0726	862	2308	Scaffold	SAMN14642324
GCF_046236355.1	Massilia sp. BHUDP2	BHUDP2	81.0714	990	2308	Contig	SAMN33714446
GCF_046293535.1	Massilia sp.		81.0636	918	2308	Scaffold	SAMN45833006
GCF_054170525.1	Massilia alkalitolerans	P2-6	81.052	995	2308	Complete Genome	SAMN53326600
GCF_001412595.2	Massilia sp. WG5	WG5	81.0495	1018	2308	Complete Genome	SAMN04017855
GCA_039593775.1	Pseudoduganella sp.		81.0383	959	2308	Contig	SAMN41035857
GCA_030149905.1	Duganella sp.		81.0351	982	2308	Contig	SAMN35122930
GCF_030411955.1	Massilia sp. YIM B02443	YIM B02443	81.0225	999	2308	Scaffold	SAMN35523233
GCF_054780715.1	Massilia agilis	JCM 31605	81.0197	925	2308	Scaffold	SAMD00809505
GCF_001028775.2	Massilia sp. WF1	WF1	81.0177	966	2308	Contig	SAMN03763311
GCF_032106685.1	Massilia sp.		81.0166	970	2308	Scaffold	SAMN29163232
GCF_024753215.1	Massilia solisilvae	JCM 31607	81.0149	929	2308	Contig	SAMN30252727
GCF_024756255.1	Massilia agilis	JCM 31605	81.0129	927	2308	Contig	SAMN30252721
GCF_902506415.1	Massilia sp. 9I		81.0095	988	2308	Scaffold	SAMEA6080500
GCF_000735635.1	Massilia sp. LC238	LC238	81.0089	1009	2308	Contig	SAMN02799686
GCF_050586525.1	Massilia sp. BKSP1R2A-1	BKSP1R2A-1	81.0057	951	2308	Contig	SAMN48479817
GCF_049897565.1	Massilia sp. TWR1-2-2	TWR1-2-2	81.0004	939	2308	Scaffold	SAMN17392937
GCF_002760655.1	Massilia eurypsychrophila	JCM 30074	80.986	974	2308	Contig	SAMN07785153
GCA_036402435.1	Telluria sp.		80.9839	714	2308	Contig	SAMN37959374
GCA_051789535.1	Telluria sp. B2	B2	80.9823	948	2308	Complete Genome	SAMN50033637
GCF_027923905.1	Massilia varians	N-3	80.9794	953	2308	Complete Genome	SAMD00554157
GCF_054780675.1	Massilia terrae	JCM 31606	80.9753	943	2308	Scaffold	SAMD00809507
GCA_015277795.1	Massilia sp. UMI-21	UMI-21	80.9733	949	2308	Chromosome	SAMN16434558
GCF_913773735.1	uncultured Massilia sp.		80.9722	1073	2308	Contig	SAMEA8943797
GCF_016809835.1	Massilia soli	R798	80.9659	897	2308	Contig	SAMN16933308
GCF_009720865.1	Pseudoduganella ginsengisoli	KCTC 42409	80.9652	1128	2308	Contig	SAMN13282855
GCF_002434125.1	Massilia timonae		80.9555	758	2308	Scaffold	SAMN06454958
GCF_042431805.1	Massilia eurypsychrophila	CGMCC 1.12828	80.9536	974	2308	Contig	SAMN43281687
GCF_020831365.1	Massilia agrisoli	MAHUQ-52	80.953	887	2308	Scaffold	SAMN22870559
GCF_024753145.1	Massilia terrae	JCM 31606	80.9512	962	2308	Contig	SAMN30252728
GCF_042656905.1	Massilia aerilata	KACC 12505	80.9511	997	2308	Scaffold	SAMN43282833
GCA_032014985.1	Massilia timonae		80.9505	872	2308	Scaffold	SAMN29160111
GCF_000740675.1	Massilia sp. BSC265	BSC265	80.947	915	2308	Scaffold	SAMN02979380
GCF_042647645.1	Massilia haematophila	CCM 7480	80.941	1010	2308	Contig	SAMN43282177
GCF_000427785.1	Massilia alkalitolerans DSM 17462	DSM 17462	80.9405	1002	2308	Scaffold	SAMN02440881
GCF_056397205.1	Massilia sp. 05N420	05N420	80.9396	977	2308	Contig	SAMN42773448
GCF_042683585.1	Massilia agrisoli	CGMCC 1.18577	80.9372	890	2308	Scaffold	SAMN43282480
GCF_042660405.1	Massilia varians	CCUG 35299	80.934	967	2308	Contig	SAMN43283414
GCF_913777315.1	uncultured Massilia sp.		80.934	923	2308	Contig	SAMEA8943952
GCA_002338045.1	Massilia sp. UBA1880		80.9161	817	2308	Scaffold	SAMN06451005
GCF_024753245.1	Massilia norwichensis	LMG 28164	80.9142	992	2308	Contig	SAMN30252725
GCF_042676585.1	Massilia norwichensis	CCUG 65457	80.9128	983	2308	Scaffold	SAMN43284447
GCF_032060325.1	Massilia alkalitolerans		80.9112	804	2308	Scaffold	SAMN29161504
GCF_030188845.1	Massilia varians	CGMCC 1.2744	80.9064	971	2308	Scaffold	SAMN35537376
GCF_054780735.1	Massilia agri	JCM 31661	80.9038	953	2308	Scaffold	SAMD00809504
GCF_020208145.1	Massilia hydrophila	HSC-2F05	80.8962	890	2308	Contig	SAMN20206068
GCA_036791815.1	Massilia oculi		80.8944	727	2308	Scaffold	SAMN28749117
GCF_011682145.1	Massilia mucilaginosa	CCM 8733	80.8872	1103	2308	Scaffold	SAMN12726912
GCF_918697865.1	Massilia sp. Bi118		80.8815	1016	2308	Contig	SAMEA7892422
GCF_004614185.1	Zemynaea arenosa	MC02	80.881	843	2308	Contig	SAMN11263498
GCF_024753255.1	Massilia agri	JCM 31661	80.8755	974	2308	Contig	SAMN30252722
GCA_024703935.1	Massilia sp. B-10	B-10	80.8722	944	2308	Complete Genome	SAMN23078439
GCF_056399665.1	Massilia sp. 01N410	01N410	80.8717	1016	2308	Contig	SAMN42773320
GCF_002454775.1	Massilia timonae		80.8647	936	2308	Scaffold	SAMN06455588
GCF_054781155.1	Pseudoduganella ginsengisoli	JCM 30745	80.8624	1143	2308	Scaffold	SAMD00809480
GCA_040508275.1	Duganella sp.		80.8617	881	2308	Contig	SAMN41325124
GCA_024703915.1	Massilia sp. H-1	H-1	80.8555	943	2308	Complete Genome	SAMN23078438
GCA_913778765.1	uncultured Massilia sp.		80.8503	935	2308	Contig	SAMEA8944495
GCF_052115005.1	Massilia sp. 2TAF26	2TAF26	80.8499	1004	2308	Contig	SAMN42732065
GCA_025359245.1	Massilia sp.		80.8443	828	2308	Contig	SAMN30205791
GCA_030697465.1	Telluria sp.		80.8402	846	2308	Contig	SAMN36730116
GCF_011682045.1	Massilia aquatica	CCM 8693	80.8398	1096	2308	Contig	SAMN12721297
GCF_056399645.1	Massilia sp. 01N417	01N417	80.8388	1023	2308	Contig	SAMN42773323
GCA_913778705.1	uncultured Massilia sp.		80.8386	608	2308	Contig	SAMEA8944114
GCF_022811105.1	Massilia violaceinigra	sipir	80.8347	1109	2308	Complete Genome	SAMN16483106
GCF_044901715.1	Massilia paldalensis	TN1-12	80.8328	1007	2308	Scaffold	SAMN44526428
GCF_021044825.1	Massilia phyllostachyos	G4R7	80.8256	1021	2308	Contig	SAMN23459992
GCF_032076505.1	Massilia sp.		80.8124	905	2308	Scaffold	SAMN29161244
GCA_032060565.1	Massilia alkalitolerans		80.8065	544	2308	Scaffold	SAMN29161494
GCF_031995545.1	Massilia sp.		80.8044	969	2308	Scaffold	SAMN29160792
GCA_035655255.1	Telluria sp.		80.803	647	2308	Contig	SAMN37970190
GCF_009857835.1	Duganella fentianensis	FT93W	80.8002	923	2308	Scaffold	SAMN13678858
GCF_009857915.1	Duganella qianjiadongensis	CY13W	80.7935	937	2308	Contig	SAMN13678857
GCF_030846495.1	Massilia scottii	CCM 9210	80.7932	1123	2308	Contig	SAMN36949390
GCA_028292085.1	Massilia sp.		80.7858	748	2308	Contig	SAMN17837664
GCF_030412015.1	Massilia sp. YIM B02763	YIIM B02763	80.7837	1005	2308	Scaffold	SAMN35523345
GCF_020707295.1	Massilia sp. IC2-476	IC2-476	80.7789	990	2308	Contig	SAMN22555456
GCF_051233485.1	Massilia sp. LXY-6	LXY-6	80.7776	957	2308	Contig	SAMN44701998
GCF_963522345.1	Massilia timonae		80.7745	947	2308	Contig	SAMEA114444782
GCA_036387635.1	Duganella sp.		80.7743	666	2308	Contig	SAMN37959908
GCF_000315425.1	Massilia timonae CCUG 45783	CCUG 45783	80.7738	998	2308	Scaffold	SAMN02463908
GCF_030846505.1	Massilia pseudoviolaceinigra	CCM 9206	80.761	1088	2308	Contig	SAMN36949391
GCF_002752675.1	Massilia violaceinigra	B2	80.7531	1069	2308	Complete Genome	SAMN07786919
GCF_030846535.1	Massilia scottii	CCM 9029	80.7477	1109	2308	Contig	SAMN36949389
GCF_009861485.1	Massilia puerhi	SJY3	80.7475	121	2308	Contig	SAMN13420020
GCA_036386755.1	Telluria sp.		80.7437	1072	2308	Contig	SAMN37959953
GCF_000745265.1	Massilia sp. 9096	9096	80.7414	936	2308	Contig	SAMN02787000
GCF_020707265.1	Massilia sp. IC2-477	IC2-477	80.7405	992	2308	Contig	SAMN22555426
GCA_054333815.1	Telluria sp.		80.7404	668	2308	Contig	SAMN51880457
GCF_032105475.1	Massilia timonae		80.7375	998	2308	Scaffold	SAMN29163261
GCF_030411995.1	Massilia sp. YIM B02769	YIM B02769	80.7358	978	2308	Scaffold	SAMN35523325
GCF_012849555.1	Massilia forsythiae	GN2-R2	80.7261	1107	2308	Complete Genome	SAMN14609718
GCF_053668055.1	Massilia sp. SYSU DXS3249	SYSU DXS3249	80.7192	929	2308	Contig	SAMN53260632
GCF_002419745.1	Massilia timonae		80.7163	962	2308	Scaffold	SAMN06450585
GCF_042430385.1	Massilia antarctica	P9640	80.715	1092	2308	Scaffold	SAMN43281876
GCA_036390575.1	Telluria sp.		80.7121	520	2308	Contig	SAMN37960335
GCF_050434805.1	Massilia sp. UYP11	UYP11	80.7054	934	2308	Contig	SAMN41513495
GCF_026627205.1	Massilia antarctica subsp. insulae	H27-R4	80.7051	1092	2308	Scaffold	SAMN31830792
GCF_050434365.1	Massilia sp. UYP32	UYP32	80.7013	980	2308	Contig	SAMN41513487
GCF_001866515.1	Massilia timonae	NEU	80.7006	1021	2308	Contig	SAMN03072705
GCF_054793155.1	Massilia sp. MAHUQ-61	MAHUQ-61	80.6996	887	2308	Scaffold	SAMN54725978
GCF_030348125.1	Massilia sp. DJPM01	DJPM01	80.697	1092	2308	Contig	SAMN32953742
GCF_019443485.1	Massilia sp. NP310	NP310	80.6969	1008	2308	Complete Genome	SAMN20309325
GCF_017582745.1	Massilia oculi	HYUMC2021	80.6951	991	2308	Contig	SAMN18275200
GCF_011682175.1	Massilia frigida	CCM 8695	80.695	1096	2308	Contig	SAMN12726911
GCA_039927295.1	Massilia sp.		80.6938	805	2308	Contig	SAMN37818847
GCF_013003915.1	Telluria aromaticivorans	ML15P13	80.6914	920	2308	Scaffold	SAMN14571933
GCF_020708045.1	Massilia sp. IC2-278	IC2-278	80.6861	1005	2308	Scaffold	SAMN22555460
GCF_004614195.1	Massilia horti	ONC3	80.6843	838	2308	Contig	SAMN11265771
GCA_045810465.1	Massilia sp.		80.6807	882	2308	Contig	SAMN41400585
GCF_031979285.1	Massilia timonae		80.6754	997	2308	Scaffold	SAMN29159001
GCF_003143515.1	Massilia oculi	CCUG 43427	80.6691	981	2308	Complete Genome	SAMN09104968
GCF_056279385.1	Massilia sp. UYP34	UYP34	80.6669	947	2308	Contig	SAMN55954290
GCF_021342015.1	Massilia antarctica	P8910	80.6657	1087	2308	Contig	SAMN24323365
GCF_042647505.1	Massilia oculi	CCM 7900	80.6636	979	2308	Contig	SAMN43282186
GCF_015689335.1	Massilia antarctica	P8398	80.6628	1098	2308	Complete Genome	SAMN16742693
GCF_042653325.1	Massilia sp. GCM10023247	CGMCC 1.19029	80.6611	893	2308	Scaffold	SAMN43282981
GCA_031975235.1	Massilia sp.		80.6571	628	2308	Scaffold	SAMN29156357
GCF_041906085.1	Pseudoduganella danionis		80.6434	896	2308	Contig	SAMN38071964
GCF_011682185.1	Massilia genomosp. 1	CCM 8694	80.6427	1072	2308	Contig	SAMN12726397
GCA_054301725.1	Telluria sp.		80.6377	868	2308	Contig	SAMN51835028
GCA_039927975.1	Massilia sp.		80.6356	848	2308	Contig	SAMN37818814
GCF_031980185.1	Massilia timonae		80.6317	909	2308	Scaffold	SAMN29158957
GCF_030711405.1	Massilia brevitalea	CGMCC 1.10731	80.6257	986	2308	Scaffold	SAMN36039788
GCA_055119175.1	Telluria sp.		80.6251	815	2308	Scaffold	SAMN50304755
GCF_032074285.1	Massilia oculi		80.6193	962	2308	Scaffold	SAMN29160948
GCA_054318755.1	Telluria sp.		80.6186	868	2308	Contig	SAMN51836890
GCF_031995865.1	Massilia timonae		80.6173	962	2308	Scaffold	SAMN29160784
GCF_034045165.1	Massilia sp. CFBP9026	CFBP9026	80.6037	977	2308	Contig	SAMN38288763
GCA_031999925.1	Massilia sp.		80.6021	788	2308	Scaffold	SAMN29160684
GCF_963529995.1	uncultured Massilia sp.		80.5923	1008	2308	Contig	SAMEA114445199
GCA_963529885.1	Massilia aurea		80.5854	966	2308	Contig	SAMEA114445208
GCA_004295825.1	Massilia sp.		80.5852	130	2308	Scaffold	SAMN10678601
GCF_011682065.1	Massilia rubra	CCM 8692	80.5808	1107	2308	Scaffold	SAMN12688462
GCF_042658625.1	Pseudoduganella danionis	CCM 8698	80.5539	900	2308	Scaffold	SAMN43284239
GCA_035762965.1	Telluria sp.		80.551	494	2308	Contig	SAMN37960992
GCA_040815535.1	Massilia sp. LMS1-1-1.1	LMS1-1-1.1	80.5266	1070	2308	Scaffold	SAMN37150091
GCA_036392855.1	Telluria sp.		80.5187	596	2308	Contig	SAMN37960221
GCF_042665975.1	Pseudoduganella danionis	CCM 8698	80.5175	904	2308	Contig	SAMN43284554
GCF_034659755.1	Massilia phyllosphaerae	SGZ-792	80.5131	1064	2308	Scaffold	SAMN38739552
GCF_008014745.1	Massilia arenae	GEM5	80.507	992	2308	Contig	SAMN12560659
GCF_014641415.1	Massilia psychrophila	CGMCC 1.15196	80.4948	831	2308	Contig	SAMD00245026
GCF_042656795.1	Massilia jejuensis	KACC 12634	80.4864	854	2308	Scaffold	SAMN43282841
GCF_042432425.1	Pseudoduganella danionis	CCM 8698	80.4858	898	2308	Scaffold	SAMN43281647
GCF_005222695.1	Massilia sp. HP4	HP4	80.4813	950	2308	Contig	SAMN11431136
GCF_033100255.1	Telluria beijingensis	REN29	80.4781	1022	2308	Chromosome	SAMN37639124
GCF_030770395.1	Telluria beijingensis	REN29	80.4781	1022	2308	Chromosome	SAMN36891708
GCF_002760665.1	Massilia psychrophila	JCM 30813	80.4773	827	2308	Contig	SAMN07785150
GCF_042655665.1	Massilia suwonensis	KACC 12635	80.4769	967	2308	Scaffold	SAMN43282842
GCA_966211375.1	uncultured Massilia sp.		80.4737	738	2308	Contig	SAMEA118920284
GCF_009720775.1	Pseudoduganella danionis	DSM 103461	80.4666	910	2308	Scaffold	SAMN13282859
GCF_047302915.1	Massilia sp. CT11-108	CT11-108	80.4643	854	2308	Contig	SAMN43145687
GCF_001424165.1	Massilia sp. Leaf139	Leaf139	80.4508	960	2308	Contig	SAMN04151652
GCF_003011895.2	Massilia glaciei	B448-2	80.4499	918	2308	Contig	SAMN08685246
GCF_004798585.1	Massilia sp. Mn16-1_5	Mn16-1_5	80.4475	915	2308	Contig	SAMN08391533
GCF_042655085.1	Massilia niabensis	KACC 12632	80.438	942	2308	Scaffold	SAMN43282839
GCA_032079165.1	Massilia sp.		80.4365	423	2308	Scaffold	SAMN29161163
GCA_943912485.1	uncultured Massilia sp.		80.4311	251	2308	Contig	SAMEA110089310
GCF_034045115.1	Massilia sp. CFBP9012	CFBP9012	80.4192	1016	2308	Scaffold	SAMN38288757
GCF_011682155.1	Massilia sp. CCM 8734	CCM 8734	80.4156	1130	2308	Contig	SAMN12726913
GCF_002339265.1	Massilia sp. UBA2604		80.4125	825	2308	Scaffold	SAMN06456119
GCF_003719535.1	Massilia aurea	CFS-1	80.4048	925	2308	Scaffold	SAMN03113139
GCF_014171595.1	Massilia sp. Se16.2.3	Se16.2.3	80.3839	892	2308	Complete Genome	SAMN14081052
GCA_031398335.1	Massilia sp.		80.3679	813	2308	Contig	SAMN29839378
GCA_028291955.1	Massilia sp.		80.3659	724	2308	Contig	SAMN17837669
GCA_056680575.1	Telluria sp. AIW5	AIW5	80.3608	897	2308	Complete Genome	SAMN51757636
GCF_015101885.1	Massilia litorea	LPB0304	80.3601	929	2308	Complete Genome	SAMN16281378
GCF_014841505.1	Massilia sp. CFBP 13647	CFBP13647	80.3535	994	2308	Contig	SAMN16237783
GCF_014842025.1	Massilia sp. CFBP 13721	CFBP13721	80.3475	994	2308	Contig	SAMN16237342
GCF_964031615.1	Duganella fentianensis		80.3351	878	2308	Contig	SAMEA115399752
GCF_014171775.1	Massilia sp. Dwa41.01b	Dwa41.01b	80.3216	899	2308	Complete Genome	SAMN14081049
GCA_003501265.1	Massilia sp.		80.3083	551	2308	Scaffold	SAMN08018656
GCA_028291995.1	Massilia sp.		80.3064	774	2308	Contig	SAMN17837668
GCF_049898325.1	Massilia sp. DWR3-1-1	DWR3-1-1	80.2567	927	2308	Contig	SAMN17392912
GCA_036399735.1	Telluria sp.		80.2437	814	2308	Contig	SAMN37959208
GCF_000463835.1	Massilia sp. JGI 0001003-B08	JGI 0001003-B08	80.2332	37	2308	Contig	SAMN02440693
GCF_024802625.1	Massilia sp. H6	H6	80.2307	761	2308	Complete Genome	SAMN30135409
GCA_003453055.1	Massilia timonae		80.1889	549	2308	Scaffold	SAMN08017893
GCA_047303965.1	Telluria sp. Tellsp99	CT11-99	80.1648	992	2308	Contig	SAMN43145781
GCF_034420155.1	Massilia luteola	NEAU-G-C5	80.1608	1042	2308	Contig	SAMN37800918
GCF_019443445.1	Massilia sp. PAMC28688	PAMC28688	80.1539	835	2308	Complete Genome	SAMN20309324
GCF_001425685.1	Massilia sp. Root335	Root335	80.1475	1056	2308	Scaffold	SAMN04155786
GCA_028292575.1	Massilia sp.		80.1338	641	2308	Contig	SAMN17837638
GCF_022012445.1	Massilia sp. TS11	TS11	80.133	852	2308	Contig	SAMN24619043
GCF_016093545.1	Massilia rhizosphaerae	NEAU-GH312	80.1315	1021	2308	Scaffold	SAMN16630897
GCF_024756225.1	Telluria mixta	LMG 11547	80.1293	1014	2308	Contig	SAMN30252720
GCF_056868005.1	Massilia cellulosiltytica	MI13	80.1118	1042	2308	Complete Genome	SAMN47941057
GCF_000759615.1	Massilia sp. JS1662	JS1662	80.1047	1043	2308	Contig	SAMN02903339
GCF_056868025.1	Massilia cellulosiltytica	MI12	80.0845	1056	2308	Complete Genome	SAMN47941056
GCF_047325105.1	Massilia cellulosiltytica	CT11-92	80.0831	1045	2308	Complete Genome	SAMN43145775
GCF_029223865.1	Telluria mixta	ACM 1762	80.0831	1034	2308	Complete Genome	SAMN33586098
GCF_001941825.1	Massilia putida	6NM-7	80.0823	1019	2308	Complete Genome	SAMN06191485
GCA_031973935.1	Massilia timonae		80.0705	262	2308	Scaffold	SAMN29156417
GCF_009763355.1	Massilia cellulosiltytica	NEAU-DD11	80.0638	1049	2308	Scaffold	SAMN13495592
GCF_052056005.1	Massilia sp. GER05	GER05	80.0569	1045	2308	Complete Genome	SAMN46312862
GCA_056555165.1	Massilia sp. P4_E2	P4_E2	80.0567	1051	2308	Contig	SAMN42779342
GCF_001427325.1	Massilia sp. Root1485	Root1485	80.0557	1048	2308	Scaffold	SAMN04155741
GCF_047302885.1	Massilia sp. CT11-137	CT11-137	80.0546	1060	2308	Contig	SAMN43145713
GCA_019509725.1	Massilia sp.		80.0436	727	2308	Scaffold	SAMN13905896
GCF_030411975.2	Massilia orientalis	YIM B02787	80.0404	1052	2308	Contig	SAMN35523323
GCA_039649125.1	Massilia sp.		80.0391	791	2308	Contig	SAMN39987192
GCF_001426525.1	Massilia sp. Root133	Root133	80.0374	1039	2308	Scaffold	SAMN04155724
GCF_049897805.1	Massilia sp. TWP1-3-3	TWP1-3-3	80.0359	919	2308	Contig	SAMN17392926
GCF_024508955.1	Massilia sp.		80.032	1074	2308	Scaffold	SAMN29921373
GCA_056833855.1	Massilia sp. M117	M117	80.0199	1075	2308	Complete Genome	SAMN47602516
GCA_047304475.1	Telluria sp. Tellsp104	CT11-104	80.0177	1040	2308	Contig	SAMN43145684
GCA_966212155.1	uncultured Massilia sp.		80.0111	1037	2308	Contig	SAMEA118920227
GCA_047304305.1	Telluria sp. Tellsp131	CT11-131	80.0099	1033	2308	Contig	SAMN43145707
GCF_049896185.1	Massilia sp. TSP1-1-2	TSP1-1-2	79.9955	892	2308	Scaffold	SAMN17393008
GCF_002968015.1	Massilia phosphatilytica	12-OD1	79.994	1050	2308	Contig	SAMN08606295
GCF_056404615.1	Massilia sp. P2_C2	P2_C2	79.9882	895	2308	Scaffold	SAMN42779202
GCA_028292765.1	Massilia sp.		79.9807	659	2308	Contig	SAMN17837628
GCA_056833365.1	Massilia sp. M16	M16	79.9736	1062	2308	Complete Genome	SAMN47600453
GCA_966212285.1	Massilia kyonggiensis		79.9733	1014	2308	Contig	SAMEA118920331
GCF_042650805.1	Massilia aurea	CCM 7363	79.9587	803	2308	Scaffold	SAMN43281953
GCF_039522975.1	Massilia aurea	JCM 13879	79.9584	807	2308	Scaffold	SAMD00644984
GCF_024756235.1	Massilia kyonggiensis	JCM 19189	79.9518	1036	2308	Contig	SAMN30252724
GCF_024753205.1	Massilia aurea	JCM 13879	79.9457	809	2308	Contig	SAMN30252723
GCF_900101265.1	Massilia sp. PDC64	PDC64	79.943	1058	2308	Scaffold	SAMN05428966
GCF_051262535.1	Massilia sp. CMS3.1	CMS3.1	79.9305	847	2308	Contig	SAMN44267538
GCF_040790145.1	Massilia aurea	186	79.9289	852	2308	Contig	SAMN42492877
GCA_965650255.1	uncultured Massilia sp.		79.9288	915	2308	Contig	SAMEA118810596
GCA_979253385.1	Telluria sp. AC168		79.9271	820	2308	Contig	SAMEA120782400
GCF_014200505.1	Massilia aurea	AT3.2	79.9194	840	2308	Contig	SAMN14514925
GCA_979253245.1	Telluria sp. AC133		79.9108	826	2308	Contig	SAMEA120782398
GCA_056680305.1	Telluria sp. BA11	BA11	79.9107	822	2308	Complete Genome	SAMN51757649
GCA_966211695.1	uncultured Massilia sp.		79.9036	931	2308	Contig	SAMEA118920255
GCA_979258535.1	Telluria sp. AC161		79.8999	832	2308	Complete Genome	SAMEA120782399
GCF_056858295.1	Massilia aurea	HP4R	79.888	847	2308	Contig	SAMN56418702
GCA_036635515.1	Massilia sp.		79.8773	634	2308	Scaffold	SAMN37014984
GCA_054315035.1	Telluria sp.		79.8764	688	2308	Contig	SAMN51835608
GCA_979253635.1	Telluria sp. AC223		79.8747	841	2308	Contig	SAMEA120782402
GCF_900129765.1	Massilia sp. CF038	CF038	79.869	827	2308	Scaffold	SAMN05428948
GCA_979258035.1	Telluria sp. AC214		79.8384	832	2308	Complete Genome	SAMEA120782401
GCF_036635995.1	Massilia sp.		79.8218	816	2308	Scaffold	SAMN37014985
GCA_031995805.1	Massilia sp.		79.815	694	2308	Scaffold	SAMN29160785
GCA_014378425.1	Massilia sp.		79.7949	417	2308	Contig	SAMN14819132
GCF_036688685.1	Massilia sp. S19_KUP03_FR1	S19_KUP03_FR1	79.7796	874	2308	Contig	SAMN32961147
GCF_024753285.1	Massilia pinisoli	JCM 31316	79.7648	960	2308	Contig	SAMN30252726
GCA_028291825.1	Massilia sp.		79.7609	701	2308	Contig	SAMN17837676
GCF_042677085.1	Massilia pinisoli	JCM 31316	79.7437	956	2308	Scaffold	SAMN43284424
GCA_045810505.1	Massilia sp.		79.7371	745	2308	Contig	SAMN41400584
GCF_011682055.1	Telluria antibiotica	TW-1	79.7123	1011	2308	Scaffold	SAMN14371143
GCA_036634445.1	Massilia sp.		79.7118	736	2308	Scaffold	SAMN37014986
GCF_039123635.1	Massilia sp. MP_M2	MP_M2	79.6763	839	2308	Contig	SAMN37145091
GCA_966212555.1	uncultured Massilia sp.		79.6541	945	2308	Contig	SAMEA118920329
GCF_977014125.1	Massilia phosphatilytica		79.6301	97	2308	Contig	SAMEA118581535
GCA_045810445.1	Massilia sp.		79.6271	610	2308	Contig	SAMN41400586
GCA_039544655.1	Massilia kyonggiensis	JCM 19189	79.5961	93	2308	Contig	SAMD00645884
GCA_028291845.1	Massilia sp.		79.5785	721	2308	Contig	SAMN17837675
GCA_035762265.1	Telluria sp.		79.5685	487	2308	Contig	SAMN37960663
GCA_014376845.1	Massilia sp.		79.5453	638	2308	Contig	SAMN14819212
GCA_964244205.1	uncultured Massilia sp.		79.5354	529	2308	Scaffold	SAMEA115955129
GCA_966248275.1	uncultured Massilia sp.		79.5239	576	2308	Contig	SAMEA118939693
GCA_036666795.1	Massilia sp.		79.5122	572	2308	Scaffold	SAMN37014983
GCA_045810485.1	Massilia sp.		79.4903	982	2308	Contig	SAMN41400583
GCF_049896725.1	Massilia sp. PWRC2	PWRC2	79.4876	788	2308	Scaffold	SAMN17392980
GCA_040511735.1	Telluria sp.		79.2223	531	2308	Contig	SAMN41324950
GCA_040513315.1	Telluria sp.		79.1991	461	2308	Contig	SAMN41324873
GCA_965730025.1	uncultured Massilia sp.		79.1671	479	2308	Contig	SAMEA118851118
GCA_037719275.1	Telluria sp.		79.1042	384	2308	Scaffold	SAMN40461545
GCA_036387795.1	Telluria sp.		79.0373	525	2308	Contig	SAMN37959900
GCA_943914845.1	uncultured Massilia sp.		79.0366	289	2308	Contig	SAMEA110089395
GCA_966211395.1	uncultured Massilia sp.		79.0094	128	2308	Contig	SAMEA118920253
GCA_043754415.1	Massilia sp.		78.998	324	2308	Contig	SAMN39315248
GCA_965728095.1	uncultured Massilia sp.		78.9678	80	2308	Contig	SAMEA118851123
GCA_980573015.1	Telluria sp.		78.351	627	2308	Contig	SAMEA120462646
GCA_980581775.1	Telluria sp.		77.6555	62	2308	Scaffold	SAMEA120462740
