# Supplementary material for: Environmental former Massilia group bacteria secrete metabolites that promote Leptospira growth
Source: mSystems. 2026 Jun 30;11(7):e00638-26. doi: 10.1128/msystems.00638-26 (PMC13386949; doi:10.1128/msystems.00638-26)
Supplement: Table S2 — Medium condition. [file msystems.00638-26-s0004.xlsx]

## Sheet: Sheet1
Compounds	ModelSEED ID
H2O	cpd00001
ZnSO4・7H2O	cpd26486
MgCl2・6H2O	cpd04877
CaCl2・2H2O	cpd30726
FeSO4・7H2O	cpd26493
Sodium pyruvate	cpd26499
Glycerol	cpd00100
Tween 80	cpd13392
Cyanocobalamin	cpd01826
Disodium phosphate	cpd09464
Monopotassium phosphate	cpd26146
sodium chloride	cpd19148
Ammonium chloride	cpd19118
Thiamine	cpd00305
